# Supplementary material for: Culture-independent discovery of a novel thermotolerant lipase and its producer from mesophilic anaerobic digestion sludge
Source: Appl Microbiol Biotechnol. 2025 Dec 24;109(1):283. doi: 10.1007/s00253-025-13674-0 (PMC12740960; doi:10.1007/s00253-025-13674-0)
Supplement: Supplementary file 2 — (XLSX 16.4 MB) [file 253_2025_13674_MOESM2_ESM.xlsx]

## Sheet: Fig. 2C
Temperature	50
Reaction Time (min)	45
Enzyme (mg)	0.00285
	Absorbance (Δ570)						Absorbance (Δ410, blank reduced)				Produced glycerol (mM)					Activity (U mg-1)
	Replicate_1	Replicate_2	Replicate_3	Blank			Replicate_1	Replicate_2	Replicate_3		Replicate_1	Replicate_2	Replicate_3	Ave.
Tri-olein	0.242	0.264	0.265	0.0935			0.1485	0.1705	0.1715		0.092688	0.108872	0.109607	0.103722		0.00722713	0.00848901	0.00854637
1,3-di-olein	0.286	0.308	0.31	0.0975			0.1885	0.2105	0.2125		0.122113	0.138296	0.139768	0.133392		0.00952146	0.0107833	0.0108981
Mono-olein	0.295	0.311	0.309	0.098			0.197	0.213	0.211		0.128365	0.140135	0.138664	0.135722		0.010009	0.0109267	0.010812
St, Glycerol (mM)	0	0.05	0.3	0.6	1
Δ570	0	0.0975	0.448	0.847	1.371

## Sheet: Fig. 2D
pH	7
Reaction Time (min)	1.5
Enzyme (mg)	0.0032
	Absorbance (Δ410)					Absorbance (Δ410, blank reduced)					Products (mM)				Unit (U mg-1)
	Replicate_1	Replicate_2	Replicate_3	Blank		Replicate_1	Replicate_2	Replicate_3	Ave.		Replicate_1	Replicate_2	Replicate_3		Replicate_1	Replicate_2	Replicate_3	Ave.
C18	0.365	0.367	0.4	0.218		0.147	0.149	0.182	0.159333		0.682034	0.69154	0.848384		0.14209	0.144071	0.176747	0.154303
C16	0.257	0.194	0.214	0.027		0.23	0.167	0.187	0.194667		1.07652	0.777091	0.872148		0.224275	0.161894	0.181698	0.189289
C14	0.179	0.143	0.152	0.027		0.152	0.116	0.125	0.131		0.705798	0.534696	0.577471		0.147041	0.111395	0.120307	0.126248
C12	0.19	0.166	0.197	0.013		0.177	0.153	0.184	0.171333		0.82462	0.710551	0.85789		0.171796	0.148032	0.178727	0.166185
C10	0.22	0.209	0.197	0.013		0.207	0.196	0.184	0.195667		0.967205	0.914924	0.85789		0.201501	0.190609	0.178727	0.190279
C8	0.356	0.333	0.343	0.023		0.333	0.31	0.32	0.321		1.56606	1.45675	1.50428		0.326263	0.303489	0.313391	0.314381
C6	1.247	1.08	1.083	0.046		1.201	1.034	1.037	1.09067		5.69154	4.89781	4.91207		1.18574	1.02038	1.02335	1.07649
C4	1.661	1.581	1.655	0.089		1.572	1.492	1.566	1.54333		7.45485	7.07462	7.42633		1.55309	1.47388	1.54715	1.52471
St (mM)	Absorbance (Δ410)
0	0
1	0.22
2	0.423
4	0.843
8	1.687

## Sheet: Fig. 2E
pH	7
Reaction Time (h)	1.5
Enzyme (final concentration, mg ml-1)	0.013
Temperature (℃)	Absorbance (Δ410)					Absorbance (Δ410, blank reduced)				Relative activity (%)
	Replicate_1	Replicate_2	Replicate_3	Blank		Replicate_1	Replicate_2	Replicate_3	Ave.
20	0.294	0.325	0.307	0.252		0.042	0.073	0.055	0.0566667	0.0523883
30	0.342	0.37	0.451	0.298		0.044	0.072	0.153	0.0896667	0.0828968
40	0.37	0.404	0.373	0.124		0.246	0.28	0.249	0.258333	0.238829
50	0.496	0.449	0.444	0.133		0.363	0.316	0.311	0.33	0.305085
70	0.715	0.765	0.628	0.214		0.501	0.551	0.414	0.488667	0.451772
90	1.31	1.166	1.11	0.187		1.123	0.979	0.923	1.00833	0.932203
100	1.362	1.652	1.498	0.422333		0.939667	1.22967	1.07567	1.08167	1
Note: Blank experiments (without enzyme) were performed in triplicate, and the average values are presented.

## Sheet: Fig. 2F
Temperature	50
Reaction Time (min)	45
Enzyme (mg)	0.000335
	Absorbance (Δ570)						Absorbance (Δ410, blank reduced)				Produced glycerol (mM)					Activity (U mg-1)
pH	Replicate_1	Replicate_2	Replicate_3	Blank			Replicate_1	Replicate_2	Replicate_3		Replicate_1	Replicate_2	Replicate_3	Ave.		Replicate_1	Replicate_2	Replicate_3	Ave.
3	0.17	0.181	0.179	0.0975			0.0725	0.0835	0.0815		0.0367809	0.0448727	0.0434015	0.0416851		0.0243986	0.0297663	0.0287904	0.0276518
4	0.182	0.183	0.19	0.093			0.089	0.09	0.097		0.0489186	0.0496543	0.0548036	0.0511255		0.0324502	0.0329381	0.036354	0.0339141
5	0.189	0.182	0.195	0.0945			0.0945	0.0875	0.1005		0.0529645	0.0478152	0.0573783	0.0527193		0.035134	0.0317182	0.0380619	0.0349714
6	0.181	0.185	0.185	0.095			0.086	0.09	0.09		0.0467118	0.0496543	0.0496543	0.0486734		0.0309863	0.0329381	0.0329381	0.0322875
7	0.184	0.193	0.181	0.095			0.089	0.098	0.086		0.0489186	0.0555392	0.0467118	0.0503899		0.0324502	0.0368419	0.0309863	0.0334261
8	0.176	0.192	0.187	0.095			0.081	0.097	0.092		0.0430337	0.0548036	0.0511255	0.0496543		0.0285464	0.036354	0.0339141	0.0329381
9	0.168	0.171	0.173	0.0975			0.0705	0.0735	0.0755		0.0353097	0.0375166	0.0389878	0.0372713		0.0234227	0.0248866	0.0258625	0.0247239
10	0.179	0.19	0.189	0.1005			0.0785	0.0895	0.0885		0.0411946	0.0492864	0.0485508	0.046344		0.0273265	0.0326942	0.0322062	0.0307423
11	0.224	0.244	0.245	0.124			0.1	0.12	0.121		0.0570104	0.0717228	0.0724584	0.0670639		0.0378179	0.0475773	0.0480653	0.0444868
St, Glycerol (mM)	0	0.05	0.3	0.6	1
Δ570	0	0.0975	0.448	0.847	1.371

## Sheet: Fig.4
	EC number	Name	Locus_Tag
Starch metabolism	EC:2.4.1.18	1,4-alpha-glucan branching enzyme	IHOELBCE_00783, IHOELBCE_01155
	EC:2.4.1.21	starch synthase	IHOELBCE_00784, IHOELBCE_01154
	EC:2.7.7.27	glucose-1-phosphate adenylyltransferase	IHOELBCE_01227
	EC:2.4.1.1	glycogen phosphorylase	IHOELBCE_01221
	EC:2.4.1.25	4-alpha-glucanotransferase	IHOELBCE_01895, IHOELBCE_01897
	EC:3.2.1.1	alpha-amylase	IHOELBCE_01784
	EC:3.2.1.10	oligo-1,6-glucosidase	IHOELBCE_01784
	EC:2.7.1.1	hexokinase	IHOELBCE_00302
	EC:5.3.1.9	glucose-6-phosphate isomerase	IHOELBCE_00060
	EC:5.4.2.2	phosphoglucomutase	IHOELBCE_00852
	EC:3.2.1.21	beta-glucosidase	IHOELBCE_01783
Glycolysis / Gluconeogenesis	EC:1.2.1.3	aldehyde dehydrogenase (NAD+)	IHOELBCE_01012
	EC:1.2.1.12	glyceraldehyde 3-phosphate dehydrogenase (phosphorylating)	IHOELBCE_00167
	EC:1.2.7.3, 1.2.7.11	2-oxoglutarate/2-oxoacid ferredoxin oxidoreductase subunit alpha	IHOELBCE_00788, IHOELBCE_01090, IHOELBCE_01946
	EC:1.2.7.3, 1.2.7.11	2-oxoglutarate/2-oxoacid ferredoxin oxidoreductase subunit beta	IHOELBCE_00787, IHOELBCE_01091, IHOELBCE_01947, IHOELBCE_02050
	EC:1.8.1.4	dihydrolipoyl dehydrogenase	IHOELBCE_01110
	EC:2.3.1.12	dihydrolipoyllysine-residue acetyltransferase	IHOELBCE_01109
	EC:2.7.1.1	hexokinase	IHOELBCE_00302
	EC:2.7.1.40	pyruvate kinase	IHOELBCE_01460
	EC:2.7.2.3	phosphoglycerate kinase	IHOELBCE_01702
	EC:2.7.9.1	pyruvate, orthophosphate dikinase	IHOELBCE_02145
	EC:4.1.2.13	fructose-bisphosphate aldolase, class II	IHOELBCE_01710
	EC:4.2.1.11	enolase 1/2/3	IHOELBCE_01705
	EC:5.3.1.1	triosephosphate isomerase (TIM)	IHOELBCE_01703
	EC:5.3.1.9	glucose-6-phosphate isomerase	IHOELBCE_00060
	EC:5.4.2.2	phosphoglucomutase	IHOELBCE_00852
	EC:1.2.7.1. 1.2.7.-	pyruvate-ferredoxin/flavodoxin oxidoreductase	IHOELBCE_02193
	EC:3.1.3.11	fructose-1,6-bisphosphatase III	IHOELBCE_00086
	EC:5.4.2.12	2,3-bisphosphoglycerate-independent phosphoglycerate mutase	IHOELBCE_01704
	EC:5.4.2.11	2,3-bisphosphoglycerate-dependent phosphoglycerate mutase	IHOELBCE_01919
	EC:5.4.2.12	2,3-bisphosphoglycerate-independent phosphoglycerate mutase	IHOELBCE_02077
	EC:2.7.1.11, 2.7.1.90	ATP-dependent phosphofructokinase / diphosphate-dependent phosphofructokinase	IHOELBCE_01709
	EC:2.3.1.8	phosphate acetyltransferase	IHOELBCE_00669
	EC:2.7.2.1	acetate kinase	IHOELBCE_00209
Incomplete citrate cycle	EC:1.1.1.41	isocitrate dehydrogenase (NAD+)	IHOELBCE_01938
	EC:1.2.7.3, 1.2.7.11	2-oxoglutarate/2-oxoacid ferredoxin oxidoreductase subunit alpha	IHOELBCE_00788, IHOELBCE_01090, IHOELBCE_01946
	EC:1.2.7.3, 1.2.7.11	2-oxoglutarate/2-oxoacid ferredoxin oxidoreductase subunit beta	IHOELBCE_00787, IHOELBCE_01091, IHOELBCE_01947, IHOELBCE_02050
	EC:1.2.7.3	2-oxoglutarate ferredoxin oxidoreductase subunit delta	IHOELBCE_00789, IHOELBCE_01089, IHOELBCE_01945, IHOELBCE_02052
	EC:1.2.7.3	2-oxoglutarate ferredoxin oxidoreductase subunit gamma	IHOELBCE_00786, IHOELBCE_01092, IHOELBCE_01948, IHOELBCE_02049
	EC:1.8.1.4	dihydrolipoyl dehydrogenase	IHOELBCE_01110
	EC:2.3.1.12	dihydrolipoyllysine-residue acetyltransferase	IHOELBCE_01109
	EC:2.3.3.5	2-methylcitrate synthase	IHOELBCE_01939
	EC:1.2.7.1, 1.2.7.-	pyruvate-ferredoxin/flavodoxin oxidoreductase	IHOELBCE_02193
Reductive pentose phosphate cycle	EC:2.7.2.3	phosphoglycerate kinase	IHOELBCE_01702
	EC:1.2.1.12	glyceraldehyde 3-phosphate dehydrogenase (phosphorylating)	IHOELBCE_00167
	EC:4.1.2.13	fructose-bisphosphate aldolase, class II	IHOELBCE_01710
	EC:3.1.3.11	fructose-1,6-bisphosphatase III	IHOELBCE_00086
	EC:2.2.1.1	transketolase	IHOELBCE_00907, IHOELBCE_00908
	EC:5.3.1.1	triosephosphate isomerase (TIM)	IHOELBCE_01703
	EC:4.1.2.13	fructose-bisphosphate aldolase, class II	IHOELBCE_01710
	EC:5.3.1.6	ribose 5-phosphate isomerase B	IHOELBCE_01030
	EC:5.1.3.1	ribulose-phosphate 3-epimerase	IHOELBCE_01693
Lipid metabolism	EC:3.1.1.23	monoacylglycerol lipase	IHOELBCE_00833
	EC:3.1.1.23	monoacylglycerol lipase	IHOELBCE_01430
	EC:3.1.1.23	monoacylglycerol lipase	IHOELBCE_02008
	EC:1.1.1.6	glycerol dehydrogenase	IHOELBCE_00647
	EC:1.2.1.3	aldehyde dehydrogenase (NAD+)	IHOELBCE_01012
	EC:2.3.1.51	1-acyl-sn-glycerol-3-phosphate acyltransferase	IHOELBCE_01668
	EC:2.7.1.30	glycerol kinase	IHOELBCE_00834
	EC:2.7.1.165	glycerate 2-kinase	IHOELBCE_01634
	EC:2.3.1.274	phosphate acyltransferase	IHOELBCE_00750
	EC:2.7.1.107	diacylglycerol kinase (ATP)	IHOELBCE_00007
	EC:3.2.1.22	alpha-galactosidase	IHOELBCE_01785
	EC:2.3.1.275	acyl phosphate:glycerol-3-phosphate acyltransferase	IHOELBCE_00115
	EC:2.7.7.41	phosphatidate cytidylyltransferase	IHOELBCE_01250
	EC:2.7.8.5	CDP-diacylglycerol---glycerol-3-phosphate 3-phosphatidyltransferase	IHOELBCE_00104
	EC:2.7.8.-	cardiolipin synthase A/B	IHOELBCE_01920
	EC:2.7.1.29	glycerone kinase	IHOELBCE_02191
	EC:2.7.1.31	glycerate-kinase	IHOELBCE_01634
Lactate fermetation	EC:1.1.1.27	L-lactate dehydrogenase	IHOELBCE_00127, IHOELBCE_01699, IHOELBCE_01700
	EC:1.1.1.436	lactate dehydrogenase (NAD+,ferredoxin)	IHOELBCE_00894, IHOELBCE_00995
Ethanol fermentation	EC:1.1.1.-	alcohol dehydrogenase	IHOELBCE_01585
	EC:1.2.1.3	aldehyde dehydrogenase (NAD+)	IHOELBCE_01012
Rnf complex	EC 7.1.1.11	Na(+)-translocating ferredoxin:NAD(+) oxidoreductase complex subunit C	IHOELBCE_01204
		Na(+)-translocating ferredoxin:NAD(+) oxidoreductase complex subunit D	IHOELBCE_01205
		Na+-translocating ferredoxin:NAD+ oxidoreductase subunit G	IHOELBCE_01206
		Na+-translocating ferredoxin:NAD+ oxidoreductase subunit G	IHOELBCE_01207
		Na+-translocating ferredoxin:NAD+ oxidoreductase subunit E	IHOELBCE_01208
		Na(+)-translocating ferredoxin:NAD(+) oxidoreductase complex subunit A	IHOELBCE_01209
		Na(+)-translocating ferredoxin:NAD(+) oxidoreductase complex subunit A	IHOELBCE_01210
		Na(+)-translocating ferredoxin:NAD(+) oxidoreductase complex subunit B	IHOELBCE_01211
		Na(+)-translocating ferredoxin:NAD(+) oxidoreductase complex subunit B	IHOELBCE_01212
Oxidative Phosphorylation	EC 7.1.2.2	V/A-type H+/Na+-transporting ATPase subunit G/H	IHOELBCE_00559
		V/A-type H+/Na+-transporting ATPase subunit I	IHOELBCE_00560
		V/A-type H+/Na+-transporting ATPase subunit K	IHOELBCE_00561
		V/A-type H+/Na+-transporting ATPase subunit E	IHOELBCE_00562
		V/A-type H+/Na+-transporting ATPase subunit C	IHOELBCE_00563
		V/A-type H+/Na+-transporting ATPase subunit F	IHOELBCE_00564
		V/A-type H+/Na+-transporting ATPase subunit A	IHOELBCE_00565
		V/A-type H+/Na+-transporting ATPase subunit B	IHOELBCE_00566
		V/A-type H+/Na+-transporting ATPase subunit D	IHOELBCE_00567
	EC:7.1.1.2	NADH-quinone oxidoreductase subunit E	IHOELBCE_02107
		NADH-quinone oxidoreductase subunit F	IHOELBCE_02108
		NADH-quinone oxidoreductase subunit G	IHOELBCE_02109
